# Supplementary material for: Growth, Biomass Partitioning, and Photosynthetic Performance of Chrysanthemum Cuttings in Response to Different Light Spectra
Source: Plants (Basel). 2022 Dec 1;11(23):3337. doi: 10.3390/plants11233337 (PMC9735900; doi:10.3390/plants11233337)
Supplement: Supplementary file 1 [file plants-11-03337-s001.zip]

Archive with 1 entries (1 files):
- plants-1941961-supplementary.pdf
